# Supplementary material for: Could Reducing Body Fatness Reduce the Risk of Aggressive Prostate Cancer via the Insulin Signalling Pathway? A Systematic Review of the Mechanistic Pathway
Source: Metabolites. 2021 Oct 23;11(11):726. doi: 10.3390/metabo11110726 (PMC8625823; doi:10.3390/metabo11110726)
Supplement: Supplementary file 1 [file metabolites-11-00726-s001.zip]

Archive with 1 entries (1 files):
- metabolites-1414688-supplementary.pdf
